# Supplementary material for: Retro-Malleolar Z-Plasty of Flexor Hallucis Longus Tendon in Post-Traumatic Checkrein Deformity: A Case Series and Literature Review
Source: Medicina (Kaunas). 2022 Aug 10;58(8):1072. doi: 10.3390/medicina58081072 (PMC9412890; doi:10.3390/medicina58081072)
Supplement: Supplementary file 1 [file medicina-58-01072-s001.zip]

Archive with 3 entries (3 files):
- medicina-1834465-supplementary.pdf
- Video S1.MOV
- Video S2.MOV
